# Supplementary material for: The USDA-ARS Ag100Pest Initiative: High-Quality Genome Assemblies for Agricultural Pest Arthropod Research
Source: Insects. 2021 Jul 9;12(7):626. doi: 10.3390/insects12070626 (PMC8307976; doi:10.3390/insects12070626)
Supplement: Supplementary file 1 [file insects-12-00626-s001.zip]

Archive with 1 entries (1 files):
- insects-1266526-supplementary.pdf
